# Supplementary material for: Defining Discriminatory Antibody Fingerprints in Active and Latent Tuberculosis
Source: Front Immunol. 2022 Apr 20;13:856906. doi: 10.3389/fimmu.2022.856906 (PMC9066635; doi:10.3389/fimmu.2022.856906)
Supplement: Supplementary file 1 [file Table_1.xlsx]

## Sheet: List of Mtb proteins
H37Rv code	alt name	Functions
Rv1967	mce3B	predicted involvement in host cell invasion
Rv1926	hspX, 16 kD, Mpt63	heat shock protein
Rv3763	lpqH, 19 kD lipoprotein	lipoprotein
Rv2850	MTCY24A1.07	possible magnesium chelatase
Rv0440	65 kDa chaperonin, GroEL2	heat shock protein
Rv3804	fbpA, mpt44, 85A	lipid metabloism
Rv1886	fbpB, mpt59, 85B	lipid metabloism
Rv3418	cpn10, mpt57	heat shock protein
Rv2986	hupB, hlp, lbp21	histone-like protein
Rv0350	dnaK, hsp70	heat shock protein
Rv1915	icl	glyoxylate cycle
Rv0928	PstS3	phosphate uptake
Rv0066	icd2	predicted isocitrate dehydrognase
Rv0079		unknown function
Rv0080		conserved protein
Rv0081		predicted transcriptional regulatory protein
Rv0140		conserved protein
Rv0244	fadE5	lipid metabloism
Rv0246		Probable conserved integral membrane protein
Rv0251	hsp20, hrpA, acr2	heat shock protein
Rv0331		predicted dehydrogenase/reductase
Rv0352	dnaJ1	heat shock protein
Rv0353	hspR	heat shock transcriptional repressor
Rv0383		conserved secreted protein
Rv0384	clpB, htpM	predicted enopeptidase ATP binding protein
Rv0423	thiC	thiamine biosynthesis
Rv0468	fadB2	lipid metabloism
Rv0470	pcaA	lipid metabloism
Rv0501	galE2	galactose metabolism
Rv0569		conserved protein
Rv0570	nrdZ	DNA replication pathway	C terminal part of protein
Rv0570	nrdZ	DNA replication pathway	N terminal part of protein
Rv0571		conserved protein
Rv0572		unknown function
Rv0573	pncB2	NAD salvage, nicotinic acid phosphoribosyltransferase
Rv0574		predicted member of DosR regulon
Rv0640	rplK	50S ribosomal protein L11
Rv0642	mmaA4	lipid metabolism
Rv0645	mmaA1	lipid metabolism
Rv0711	atsA	predicted arylsulfatase	C terminal part of protein
Rv0711	atsA	predicted arylsulfatase	N terminal part of protein
Rv0717	rpsN1	30S ribosomal protein
Rv0753	mmsA	amino acid metabolism
Rv0767		conserved protein
Rv0824	desA1	lipid metabolism
Rv0839		conserved protein
Rv0847	lpqS	probable lipoprotein
Rv0867	rpfA	predicted resuscitation-promoting factor
Rv0967	csoR	copper-sensitive operon repressor
Rv0990		unknown function
Rv0991		unknown function
Rv1009	rpfB	predicted resuscitation-promoting factor
Rv1038	esxJ	ESAT-6 like protein EsxJ
Rv1073		conserved protein
Rv1115		Possible exported protein
Rv1130	prpD	methylcitritate cycle
Rv1131	prpC, gltA1	methylcitritate cycle
Rv1170	mshB	amino acid metabolism
Rv1221	sigE	RNA polymerase sigma factor
Rv1284	canA	beta-carbonic anhydrase
Rv1390	rpoZ	predicted RNA polymerase
Rv1403		predicted methyltransferase
Rv1471	trxB1	predicted thioredoxin
Rv1479	moxR1	predicted transcriptional regulatory protein
Rv1506		unknown function
Rv1507	Rv1507c	conserved protein
Rv1508	Rv1508c	Probable membrane protein
Rv1509		unknown function
Rv1511	gmdA	predicted nucleotide-sugar metabolism
Rv1512	epiA	predicted nucleotide-sugar metabolism
Rv1513		conserved protein
Rv1515		conserved protein
Rv1516		cellular wall metabolism
Rv1528	papA4	lipid metabolism
Rv1717		conserved protein
Rv1733		Probable conserved transmembrane protein
Rv1734		predicted member of DosR regulon
Rv1735		Hypothetical membrane protein
Rv1736	narX	predicted nitrate reductase	C terminal part of protein
Rv1736	narX	predicted nitrate reductase	N terminal part of protein
Rv1737	narK2	predicted nitrate/nitrite transporter
Rv1738		unknown function
Rv1791	PE19	PE family protein
Rv1792	esxM	ESAT-6 like protein
Rv1806	PE20	PE family protein
Rv1812		predicted dehydrogenase
Rv1813		conserved protein
Rv1837	glcB	malate synthase protein
Rv1846	blaI	transcriptional repressor
Rv1872	IldD2	predicted L-lactate dehydrogenase
Rv1874		conserved protein
Rv1875		conserved protein
Rv1884	rpfC	predicted resuscitation-promoting factor
Rv1908	katG	catalase-peroxydase	C terminal part of protein
Rv1908	katG	catalase-peroxydase	N terminal part of protein
Rv1909	furA	Iron metabolism
Rv1945		conserved protein
Rv1955	higB	predicted toxin HigB
Rv1956	higA	predicted antitoxin HigA
Rv1957		unknown function
Rv1980	mpt64, mpb64	immunogenic protein
Rv1996		universal stress protein family
Rv1997	ctpF	metal cation tranporter P-type ATPase	C terminal part of protein
Rv1997	ctpF	metal cation tranporter P-type ATPase	N terminal part of protein
Rv1998		conserved protein
Rv2003		conserved protein
Rv2004		conserved protein
Rv2005		stress response family protein
Rv2006	otsB1 or otsB	lipid metabloism
Rv2007	fdxA	Iron metabolism
Rv2028		stress response family protein
Rv2029	pfkB	glycolysis
Rv2030		conserved protein
Rv2032	acg	conserved protein
Rv2034		ArsR repressor protein
Rv2035		conserved protein
Rv2090		exonuclease
Rv2215	dlaT	dihydrolipoamide acytransferase
Rv2225	panB	pantothenate biosynthesis
Rv2245	kasA	lipid metabolism
Rv2324		transcriptional regulatory protein
Rv2346.Rv2347	esxO-esxP fusion protein	ESAT-6 like protein
Rv2380	mbtE	Peptide synthetase	C terminal part of protein
Rv2380	mbtE	peptide synthetase	N terminal part of protein
Rv2380	mbtE	Peptide synthetase	middle part of protein
Rv2382	mbtC	lipid metabolism
Rv2383	mbtB	Phenyloxazoline synthase	C terminal part of protein
Rv2383	mbtB	Phenyloxazoline synthase	N terminal part of protein
Rv2389	rpfD	predicted resuscitation-promoting factor
Rv2431	PE25	PE family protein
Rv2435	mbtE	probable cyclase	C terminal part of protein
Rv2435	mbtE	probable cyclase	N terminal part of protein
Rv2450	rpfE	predicted resuscitation-promoting factor
Rv2461	clpP1	predicted ATP-dependent CLP protease
Rv2465	rpiB	glycolysis
Rv2466		conserved protein
Rv2558		conserved protein
Rv2623	TB31.7	universal stress protein family
Rv2624		universal stress protein family
Rv2625		conserved protein
Rv2626	hrp1	hypoxic responses protein
Rv2627		conserved protein
Rv2628		unknown function
Rv2629		conserved protein
Rv2630		conserved protein
Rv2631		Possible transcriptional regulatory protein
Rv2642		transcriptional regulatory protein
Rv2643	arsC	ArsR repressor protein
Rv2657		Probable PhiRv2 prophage protein
Rv2658		predicted prophage protein
Rv2659		predicted prophage protein
Rv2660		conserved protein
Rv2661		conserved protein
Rv2662		conserved protein
Rv2710	sigB	RNA polymerase sigma factor
Rv2737	recA	nucleotide excision repair	C terminal part of protein
Rv2737	recA	nucleotide excision repair	N terminal part of protein
Rv2745	clgR	transcriptional regulator
Rv2838	rbfA	predicted ribosome-binding factor
Rv2873	mpt83	cell surface lipoprotein
Rv2913		amino acid metabolism
Rv2941	fadD28, acoas	lipid metabloism
Rv2982	gpdA2, gpsA	lipid metabloism
Rv2987	leuD	amino acid metabolism
Rv2988	leuC	amino acid metabolism
Rv2989		predicted transcriptional regulatory protein
Rv3019	esxR, TB10.3	ESAT-6 like protein
Rv3048	nrdF2	predicted ribonucleotide reductase
Rv3052	drDI	predicted ribonucleotide reductase
Rv3054		conserved protein
Rv3126		unknown function
Rv3127		unknown function
Rv3128		unknown function
Rv3129		conserved protein
Rv3130	tgs1	lipid metabloism
Rv3131		conserved protein
Rv3132	devS	amino acid metabolism
Rv3133	devR	amino acid metabolism
Rv3134		stress protein family
Rv3223	sigH, rpoE	RNA polymerase sigma factor
Rv3229	desA3	lipid metabolism
Rv3307	deoD, punA	amino acid metabolism
Rv3353		conserved protein
Rv3406		cellular metabolism
Rv3407	vapB47	predicted antitoxin
Rv3420	rimI	amino acid metabolism
Rv3427		predicted transposase
Rv3462	infA	predicted translation initiation factor
Rv3463		conserved protein
Rv3515	fadD19	lipid metabolism
Rv3536	hsaE	probable hydratase
Rv3583		predicted transcription factor
Rv3614.Rv3615	espD-espC fusion protein	fusion protein
Rv3615	espC, snm9	ESX-1 secretion associated protein
Rv3616	espA	ESX-1 secretion associated protein
Rv3619	esxV	ESAT-6 like protein
Rv3620	esxW	ESAT-6 like protein
Rv3654		conserved protein
Rv3710	leuA	amino acid metabolism
Rv3840		predicted transcription factor
Rv3846	sodA, sodB, sod	superoxide dismutase
Rv3862	whiB6 or whmF	predicted transcription factor
Rv3865	espF	ESX-1 secretion associated protein
Rv3881	espB	ESX-1 secretion associated protein
Rv3914	trxC	predicted thioredoxin
Rv0288	esxH, TB10.4	unknown function
Rv3775.Rv3874	ESAT6/CFP10	fusion protein
